# Supplementary material for: Trehalose Protects against Superoxide Dismutase 1 Proteinopathy in an Amyotrophic Lateral Sclerosis Model
Source: Antioxidants (Basel). 2024 Jul 3;13(7):807. doi: 10.3390/antiox13070807 (PMC11274086; doi:10.3390/antiox13070807)
Supplement: Supplementary file 1 [file antioxidants-13-00807-s001.zip]

Archive with 1 entries (1 files):
- antioxidants-3066456-supplementary.pdf
